# Supplementary material for: Impact of Serum Phosphate, Potassium and Other Electrolyte Levels on Sudden Cardiac Death and Cardiovascular Mortality in Haemodialysis and Peritoneal Dialysis: A Systematic Review and Meta-Analysis
Source: Biomedicines. 2026 Mar 9;14(3):605. doi: 10.3390/biomedicines14030605 (PMC13024601; doi:10.3390/biomedicines14030605)
Supplement: Supplementary file 1 [file biomedicines-14-00605-s001.zip]

Archive with 1 entries (1 files):
- biomedicines-4035392-supplementary.pdf
